# Supplementary material for: A large-scale prediction model to predict large for gestational age infants conceived by IVF/ICSI
Source: Front Endocrinol (Lausanne). 2026 Jul 14;17:1842531. doi: 10.3389/fendo.2026.1842531 (PMC13407284; doi:10.3389/fendo.2026.1842531)
Supplement: Supplementary file 1 [file Table1.xlsx]

## Sheet: baseline_selected_characteristi
variable	level	type	AGA	LGA	test	statistic	p_value	missing_n	missing_pct
Gender	1	categorical	6532 (53.5%)	2905 (52.6%)	Chi-square	1.0343537870906583	0.3091382773843082	0	0
Gender	2	categorical	5688 (46.5%)	2616 (47.4%)	Chi-square	1.0343537870906583	0.3091382773843082	0	0
Freshness of embryos	1	categorical	1526 (12.5%)	1557 (28.2%)	Chi-square	652.9019611199166	5.223889215492645e-144	0	0
Freshness of embryos	2	categorical	10694 (87.5%)	3964 (71.8%)	Chi-square	652.9019611199166	5.223889215492645e-144	0	0
The history of preterm birth	0	categorical	11096 (90.8%)	5322 (96.4%)	Chi-square	171.6043453202534	3.301952804717211e-39	0	0
The history of preterm birth	1	categorical	1124 (9.2%)	199 (3.6%)	Chi-square	171.6043453202534	3.301952804717211e-39	0	0
Age		continuous	29.00 [27.00, 32.00]	30.00 [27.00, 33.00]	Mann-Whitney U	31948064	1.4363052141735068e-08	0	0
Patrilineal age		continuous	30.00 [28.00, 34.00]	31.00 [28.00, 34.00]	Mann-Whitney U	32181043	8.35052308681308e-07	0	0
Days of gonadotropin treatment		continuous	10.00 [9.00, 12.00]	11.00 [9.00, 12.00]	Mann-Whitney U	31465549	7.271020698881973e-12	42	0.24
The number of large follicles over 14cm at the day of HCG administration		continuous	12.00 [9.00, 16.00]	12.00 [8.00, 16.00]	Mann-Whitney U	35443553	2.3199354283789418e-08	13	0.07
The number of egg in the meiosis II		continuous	0.00 [0.00, 11.00]	0.00 [0.00, 10.00]	Mann-Whitney U	3.40324e+07	0.16025307996820914	26	0.15
The number of 2PN zygote		continuous	8.00 [6.00, 11.00]	8.00 [5.00, 11.00]	Mann-Whitney U	36228516	2.313548455666072e-15	0	0
The number of 2PN zygote(IVF)		continuous	0.00 [0.00, 0.00]	0.00 [0.00, 0.00]	Mann-Whitney U	3.54708e+07	9.42007524805884e-16	0	0
The number of 2PN zygote(ICSI)		continuous	0.00 [0.00, 0.00]	0.00 [0.00, 0.00]	Mann-Whitney U	3.46225e+07	1.5030424851759176e-06	0	0
The number of high-quality embryos(IVF)		continuous	0.00 [0.00, 0.00]	0.00 [0.00, 0.00]	Mann-Whitney U	35479961	1.8328602057169568e-16	0	0
The number of high-quality embryos(ICSI)		continuous	0.00 [0.00, 0.00]	0.00 [0.00, 0.00]	Mann-Whitney U	34612229	2.024396008520733e-06	0	0
Left tubal pregnancy	0	categorical	10364 (84.8%)	4489 (81.3%)	Chi-square	63.25316256040623	2.580018986950567e-12	1440	8.12
Left tubal pregnancy	1	categorical	900 (7.4%)	418 (7.6%)	Chi-square	63.25316256040623	2.580018986950567e-12	1440	8.12
Left tubal pregnancy	2	categorical	78 (0.6%)	31 (0.6%)	Chi-square	63.25316256040623	2.580018986950567e-12	1440	8.12
Left tubal pregnancy	3	categorical	16 (0.1%)	4 (0.1%)	Chi-square	63.25316256040623	2.580018986950567e-12	1440	8.12
Left tubal pregnancy	4	categorical	1 (0.0%)	0 (0.0%)	Chi-square	63.25316256040623	2.580018986950567e-12	1440	8.12
Left tubal pregnancy	Missing	categorical	861 (7.0%)	579 (10.5%)	Chi-square	63.25316256040623	2.580018986950567e-12	1440	8.12
Right tubal pregnancy	0	categorical	10276 (84.1%)	4427 (80.2%)	Chi-square	65.91279674186288	7.246097517919743e-13	1502	8.47
Right tubal pregnancy	1	categorical	915 (7.5%)	427 (7.7%)	Chi-square	65.91279674186288	7.246097517919743e-13	1502	8.47
Right tubal pregnancy	2	categorical	114 (0.9%)	55 (1.0%)	Chi-square	65.91279674186288	7.246097517919743e-13	1502	8.47
Right tubal pregnancy	3	categorical	16 (0.1%)	8 (0.1%)	Chi-square	65.91279674186288	7.246097517919743e-13	1502	8.47
Right tubal pregnancy	4	categorical	1 (0.0%)	0 (0.0%)	Chi-square	65.91279674186288	7.246097517919743e-13	1502	8.47
Right tubal pregnancy	Missing	categorical	898 (7.3%)	604 (10.9%)	Chi-square	65.91279674186288	7.246097517919743e-13	1502	8.47
Endometriosis	0	categorical	12100 (99.0%)	5454 (98.8%)	Chi-square	3.1656822927044077	0.20539072334631758	2	0.01
Endometriosis	1	categorical	118 (1.0%)	67 (1.2%)	Chi-square	3.1656822927044077	0.20539072334631758	2	0.01
Endometriosis	Missing	categorical	2 (0.0%)	0 (0.0%)	Chi-square	3.1656822927044077	0.20539072334631758	2	0.01
Polycystic ovarian syndrome	0	categorical	9676 (79.2%)	4352 (78.8%)	Chi-square	0.2691297792064523	0.6039161219008045	0	0
Polycystic ovarian syndrome	1	categorical	2544 (20.8%)	1169 (21.2%)	Chi-square	0.2691297792064523	0.6039161219008045	0	0
Grade A sperm		continuous	36.70 [19.60, 52.20]	36.55 [18.00, 51.60]	Mann-Whitney U	1.94607e+06	0.7806475233007151	13225	74.54
Grade B sperm		continuous	10.10 [5.60, 15.00]	10.20 [5.97, 15.50]	Mann-Whitney U	1879462	0.18130867444803667	13230	74.57
Basic follicle-stimulation hormone		continuous	6.19 [5.31, 7.21]	6.19 [5.30, 7.28]	Mann-Whitney U	3.29038e+07	0.4245563084608516	153	0.86
Basic Luteinizing hormone		continuous	5.12 [3.84, 6.99]	4.84 [3.61, 6.67]	Mann-Whitney U	35220076	3.535924715474802e-11	152	0.86
Basic estradiol		continuous	34.35 [26.10, 45.50]	33.00 [25.30, 43.20]	Mann-Whitney U	34975767	5.872523993472887e-09	150	0.85
Basic prolactin		continuous	16.09 [12.00, 21.33]	15.41 [11.49, 20.55]	Mann-Whitney U	34867842	2.9205044476455795e-09	186	1.05
Basic testosterone		continuous	25.45 [18.06, 34.74]	24.91 [17.34, 34.34]	Mann-Whitney U	3.39391e+07	0.00481918146498484	174	0.98
Basic Thyroid stimulating hormone		continuous	2.18 [1.56, 2.97]	2.17 [1.55, 2.99]	Mann-Whitney U	3.21615e+07	0.8149022802953273	376	2.12
Classification of infertility	1	categorical	6999 (57.3%)	2885 (52.3%)	Chi-square	43.31847722989547	3.9220415232910267e-10	261	1.47
Classification of infertility	2	categorical	5032 (41.2%)	2564 (46.4%)	Chi-square	43.31847722989547	3.9220415232910267e-10	261	1.47
Classification of infertility	Missing	categorical	189 (1.5%)	72 (1.3%)	Chi-square	43.31847722989547	3.9220415232910267e-10	261	1.47
History of tuberculosis	0	categorical	11491 (94.0%)	5272 (95.5%)	Chi-square	18.208920677962766	0.00011116885025660861	615	3.47
History of tuberculosis	1	categorical	259 (2.1%)	104 (1.9%)	Chi-square	18.208920677962766	0.00011116885025660861	615	3.47
History of tuberculosis	Missing	categorical	470 (3.8%)	145 (2.6%)	Chi-square	18.208920677962766	0.00011116885025660861	615	3.47
PPD	0	categorical	6704 (54.9%)	3015 (54.6%)	Chi-square	9.513599449322168	0.00859306561631231	2228	12.56
PPD	1	categorical	4041 (33.1%)	1753 (31.8%)	Chi-square	9.513599449322168	0.00859306561631231	2228	12.56
PPD	Missing	categorical	1475 (12.1%)	753 (13.6%)	Chi-square	9.513599449322168	0.00859306561631231	2228	12.56
Estradiol at the day of HCG administration		continuous	3873.00 [2622.00, 5695.00]	3340.50 [2361.25, 5055.75]	Mann-Whitney U	3.5214e+07	1.692396626201189e-27	482	2.72
Progesterone at the day of HCG administration		continuous	0.92 [0.69, 1.18]	0.90 [0.67, 1.15]	Mann-Whitney U	3.26255e+07	0.00018742277455497476	587	3.31
Height		continuous	161.50 [158.00, 165.00]	162.00 [159.00, 165.00]	Mann-Whitney U	3.09269e+07	9.206408942641551e-19	4	0.02
Weight		continuous	59.00 [53.10, 65.50]	62.40 [56.00, 70.00]	Mann-Whitney U	26826572	1.4185821931212898e-105	4	0.02
Body mass index		continuous	22.61 [20.55, 25.15]	23.73 [21.48, 26.50]	Mann-Whitney U	2.76248e+07	6.2538159352351254e-83	4	0.02
The dose of gonadotropin starting		continuous	150.00 [125.00, 150.00]	150.00 [150.00, 200.00]	Mann-Whitney U	30002376	9.499422476612995e-35	13	0.07
The total dose of gonadotropin		continuous	1525.00 [1200.00, 2100.00]	1650.00 [1312.50, 2287.50]	Mann-Whitney U	29748610	9.609578685174355e-36	13	0.07
Endometrial thickness at the day of HCG administration		continuous	1.10 [1.00, 1.25]	1.10 [1.00, 1.25]	Mann-Whitney U	32791859	0.010461912268961596	40	0.23
The total dose of gonal-f		continuous	0.00 [0.00, 900.00]	0.00 [0.00, 900.00]	Mann-Whitney U	3.38476e+07	0.5508827798210577	13	0.07
The total dose of puregon		continuous	0.00 [0.00, 962.50]	0.00 [0.00, 1000.00]	Mann-Whitney U	3.35776e+07	0.6919676336725742	13	0.07
The total dose of lishenbao		continuous	0.00 [0.00, 0.00]	0.00 [0.00, 0.00]	Mann-Whitney U	33149434	0.0013709293318364532	13	0.07
The total dose of decapeptyl ( triptorelin)		continuous	0.00 [0.00, 0.45]	0.00 [0.00, 0.45]	Mann-Whitney U	3.34215e+07	0.3408759973064359	13	0.07
Luteinizing hormone at the day of HCG administration		continuous	2.20 [1.44, 3.51]	2.21 [1.44, 3.54]	Mann-Whitney U	31756435	0.8797215352385035	506	2.85
Right antral follicle counts		continuous	7.00 [5.00, 11.00]	7.00 [5.00, 10.00]	Mann-Whitney U	3.44231e+07	0.028452366280728343	0	0
Left antral follicle counts		continuous	7.00 [5.00, 10.00]	7.00 [5.00, 10.00]	Mann-Whitney U	3.43617e+07	0.045920065458398274	0	0
Spontaneous abortion		continuous	0.00 [0.00, 0.00]	0.00 [0.00, 0.00]	Mann-Whitney U	3.35123e+07	0.22484815402094716	1	0.01
Induced abortion		continuous	0.00 [0.00, 0.00]	0.00 [0.00, 0.00]	Mann-Whitney U	3.30308e+07	3.506477719001204e-05	4	0.02
Uterine malformation	0	categorical	11908 (97.4%)	5414 (98.1%)	Chi-square	6.381722606051603	0.0411364247491966	228	1.29
Uterine malformation	1	categorical	144 (1.2%)	47 (0.9%)	Chi-square	6.381722606051603	0.0411364247491966	228	1.29
Uterine malformation	Missing	categorical	168 (1.4%)	60 (1.1%)	Chi-square	6.381722606051603	0.0411364247491966	228	1.29
Left hysterosalpingography	0	categorical	1620 (13.3%)	714 (12.9%)	Chi-square	3.660450521171372	0.16037743699051735	4100	23.11
Left hysterosalpingography	1	categorical	7733 (63.3%)	3574 (64.7%)	Chi-square	3.660450521171372	0.16037743699051735	4100	23.11
Left hysterosalpingography	Missing	categorical	2867 (23.5%)	1233 (22.3%)	Chi-square	3.660450521171372	0.16037743699051735	4100	23.11
Right hysterosalpingography	0	categorical	1524 (12.5%)	689 (12.5%)	Chi-square	3.055795066005194	0.21699140532948855	4167	23.49
Right hysterosalpingography	1	categorical	7781 (63.7%)	3580 (64.8%)	Chi-square	3.055795066005194	0.21699140532948855	4167	23.49
Right hysterosalpingography	Missing	categorical	2915 (23.9%)	1252 (22.7%)	Chi-square	3.055795066005194	0.21699140532948855	4167	23.49
Uterine morphology on hysterosalpingography	0	categorical	8432 (69.0%)	3831 (69.4%)	Chi-square	1.8360537222883706	0.39930615077224474	4402	24.81
Uterine morphology on hysterosalpingography	1	categorical	727 (5.9%)	349 (6.3%)	Chi-square	1.8360537222883706	0.39930615077224474	4402	24.81
Uterine morphology on hysterosalpingography	Missing	categorical	3061 (25.0%)	1341 (24.3%)	Chi-square	1.8360537222883706	0.39930615077224474	4402	24.81
Pelvic inflammatory surgery	0	categorical	12078 (98.8%)	5464 (99.0%)	Chi-square	0.9819360178819585	0.6120336532928922	166	0.94
Pelvic inflammatory surgery	1	categorical	22 (0.2%)	11 (0.2%)	Chi-square	0.9819360178819585	0.6120336532928922	166	0.94
Pelvic inflammatory surgery	Missing	categorical	120 (1.0%)	46 (0.8%)	Chi-square	0.9819360178819585	0.6120336532928922	166	0.94
History of medical abortion		continuous	0.00 [0.00, 0.00]	0.00 [0.00, 0.00]	Mann-Whitney U	29299963	0.06318204731839838	1100	6.2
History of induced labor	0	categorical	11118 (91.0%)	4940 (89.5%)	Chi-square	10.45113110071533	0.03347684541829756	1156	6.52
History of induced labor	1	categorical	304 (2.5%)	165 (3.0%)	Chi-square	10.45113110071533	0.03347684541829756	1156	6.52
History of induced labor	2	categorical	35 (0.3%)	16 (0.3%)	Chi-square	10.45113110071533	0.03347684541829756	1156	6.52
History of induced labor	3	categorical	3 (0.0%)	2 (0.0%)	Chi-square	10.45113110071533	0.03347684541829756	1156	6.52
History of induced labor	Missing	categorical	760 (6.2%)	398 (7.2%)	Chi-square	10.45113110071533	0.03347684541829756	1156	6.52
The number of acquired egg		continuous	14.00 [9.00, 18.00]	13.00 [9.00, 17.00]	Mann-Whitney U	36153038	2.068241148075103e-15	25	0.14
The number of acquired egg (ICSI)		continuous	0.00 [0.00, 0.00]	0.00 [0.00, 0.00]	Mann-Whitney U	34377161	0.0001396903293450906	0	0
The number of acquired egg (IVF)		continuous	13.00 [8.00, 17.00]	12.00 [8.00, 16.00]	Mann-Whitney U	3.54416e+07	1.3046581982073358e-08	26	0.15
The total number of high-quality embryos		continuous	5.00 [3.00, 7.00]	4.00 [3.00, 7.00]	Mann-Whitney U	35775564	8.048582190498044e-11	0	0
Patrilineal height		continuous	174.00 [170.00, 177.50]	174.00 [170.00, 178.00]	Mann-Whitney U	32301512	0.000150483384053303	66	0.37
Patrilineal weight		continuous	76.50 [68.00, 86.00]	78.50 [70.00, 87.50]	Mann-Whitney U	3.12556e+07	1.7120640287760149e-12	71	0.4
Patrilineal body mass index		continuous	25.52 [22.91, 28.18]	26.03 [23.18, 28.59]	Mann-Whitney U	31569110	1.556824290575061e-09	72	0.41
Smoke	0	categorical	8668 (70.9%)	3966 (71.8%)	Chi-square	2.349804272952718	0.3088492032804089	60	0.34
Smoke	1	categorical	3507 (28.7%)	1540 (27.9%)	Chi-square	2.349804272952718	0.3088492032804089	60	0.34
Smoke	Missing	categorical	45 (0.4%)	15 (0.3%)	Chi-square	2.349804272952718	0.3088492032804089	60	0.34
Smoke2		continuous	0.00 [0.00, 8.00]	0.00 [0.00, 7.00]	Mann-Whitney U	24079504	0.0039723517075109524	1152	6.49
Drink	0	categorical	12160 (99.5%)	5500 (99.6%)	Chi-square	1.1166966150199373	0.5721533051532832	60	0.34
Drink	1	categorical	15 (0.1%)	6 (0.1%)	Chi-square	1.1166966150199373	0.5721533051532832	60	0.34
Drink	Missing	categorical	45 (0.4%)	15 (0.3%)	Chi-square	1.1166966150199373	0.5721533051532832	60	0.34
The history of sexually transmitted diseases	0	categorical	12174 (99.6%)	5506 (99.7%)	Chi-square	1.5043746509745435	0.47133446251099576	60	0.34
The history of sexually transmitted diseases	1	categorical	1 (0.0%)	0 (0.0%)	Chi-square	1.5043746509745435	0.47133446251099576	60	0.34
The history of sexually transmitted diseases	Missing	categorical	45 (0.4%)	15 (0.3%)	Chi-square	1.5043746509745435	0.47133446251099576	60	0.34
The history of urogenital diseases	0	categorical	12114 (99.1%)	5477 (99.2%)	Chi-square	0.6873406718144089	0.709162674988302	61	0.34
The history of urogenital diseases	1	categorical	61 (0.5%)	28 (0.5%)	Chi-square	0.6873406718144089	0.709162674988302	61	0.34
The history of urogenital diseases	Missing	categorical	45 (0.4%)	16 (0.3%)	Chi-square	0.6873406718144089	0.709162674988302	61	0.34
Left testicular volume		continuous	15.00 [15.00, 16.00]	15.00 [15.00, 20.00]	Mann-Whitney U	3.20532e+07	0.00012999614934038138	157	0.88
Right testicular volume		continuous	15.00 [15.00, 16.00]	15.00 [15.00, 20.00]	Mann-Whitney U	31933813	2.561648827183365e-05	160	0.9
Texture of the left testis	0	categorical	11825 (96.8%)	5384 (97.5%)	Chi-square	7.440156059882197	0.024232076944381946	93	0.52
Texture of the left testis	1	categorical	327 (2.7%)	112 (2.0%)	Chi-square	7.440156059882197	0.024232076944381946	93	0.52
Texture of the left testis	Missing	categorical	68 (0.6%)	25 (0.5%)	Chi-square	7.440156059882197	0.024232076944381946	93	0.52
Texture of the right testis	0	categorical	11823 (96.8%)	5383 (97.5%)	Chi-square	7.413901242933619	0.02455227842611735	103	0.58
Texture of the right testis	1	categorical	322 (2.6%)	110 (2.0%)	Chi-square	7.413901242933619	0.02455227842611735	103	0.58
Texture of the right testis	Missing	categorical	75 (0.6%)	28 (0.5%)	Chi-square	7.413901242933619	0.02455227842611735	103	0.58
Left epididymis	0	categorical	11969 (97.9%)	5420 (98.2%)	Chi-square	1.0080740528218828	0.6040870152677	75	0.42
Left epididymis	1	categorical	197 (1.6%)	80 (1.4%)	Chi-square	1.0080740528218828	0.6040870152677	75	0.42
Left epididymis	Missing	categorical	54 (0.4%)	21 (0.4%)	Chi-square	1.0080740528218828	0.6040870152677	75	0.42
Right epididymis	0	categorical	12027 (98.4%)	5443 (98.6%)	Chi-square	0.7189121806802019	0.698055902182463	85	0.48
Right epididymis	1	categorical	132 (1.1%)	54 (1.0%)	Chi-square	0.7189121806802019	0.698055902182463	85	0.48
Right epididymis	Missing	categorical	61 (0.5%)	24 (0.4%)	Chi-square	0.7189121806802019	0.698055902182463	85	0.48
Left vas deferens	0	categorical	12154 (99.5%)	5489 (99.4%)	Chi-square	0.3176202788480221	0.8531583247241311	82	0.46
Left vas deferens	1	categorical	10 (0.1%)	6 (0.1%)	Chi-square	0.3176202788480221	0.8531583247241311	82	0.46
Left vas deferens	Missing	categorical	56 (0.5%)	26 (0.5%)	Chi-square	0.3176202788480221	0.8531583247241311	82	0.46
Right vas deferens	0	categorical	12151 (99.4%)	5490 (99.4%)	Chi-square	0.3887796282477903	0.8233368933555939	87	0.49
Right vas deferens	1	categorical	8 (0.1%)	5 (0.1%)	Chi-square	0.3887796282477903	0.8233368933555939	87	0.49
Right vas deferens	Missing	categorical	61 (0.5%)	26 (0.5%)	Chi-square	0.3887796282477903	0.8233368933555939	87	0.49
Left spermatic vein	0	categorical	10237 (83.8%)	4575 (82.9%)	Chi-square	2.389346698470788	0.3028028488113496	85	0.48
Left spermatic vein	1	categorical	1924 (15.7%)	920 (16.7%)	Chi-square	2.389346698470788	0.3028028488113496	85	0.48
Left spermatic vein	Missing	categorical	59 (0.5%)	26 (0.5%)	Chi-square	2.389346698470788	0.3028028488113496	85	0.48
Right spermatic vein	0	categorical	12081 (98.9%)	5457 (98.8%)	Chi-square	0.7061929216521913	0.7025094254692992	75	0.42
Right spermatic vein	1	categorical	85 (0.7%)	43 (0.8%)	Chi-square	0.7061929216521913	0.7025094254692992	75	0.42
Right spermatic vein	Missing	categorical	54 (0.4%)	21 (0.4%)	Chi-square	0.7061929216521913	0.7025094254692992	75	0.42
Prostate	0	categorical	12048 (98.6%)	5439 (98.5%)	Chi-square	2.1900937737632917	0.33452392179736745	66	0.37
Prostate	1	categorical	122 (1.0%)	65 (1.2%)	Chi-square	2.1900937737632917	0.33452392179736745	66	0.37
Prostate	Missing	categorical	50 (0.4%)	17 (0.3%)	Chi-square	2.1900937737632917	0.33452392179736745	66	0.37
Abstinence time(days)		continuous	4.00 [3.00, 6.00]	4.00 [3.00, 6.00]	Mann-Whitney U	3.30496e+07	0.4849288639945901	132	0.74
Semen volume		continuous	3.50 [2.60, 4.50]	3.50 [2.70, 4.70]	Mann-Whitney U	3.25654e+07	0.012334164989088976	107	0.6
Semen viscosity	0	categorical	11925 (97.6%)	5413 (98.0%)	Chi-square	3.673785919475052	0.15931164562660333	277	1.56
Semen viscosity	1	categorical	91 (0.7%)	35 (0.6%)	Chi-square	3.673785919475052	0.15931164562660333	277	1.56
Semen viscosity	Missing	categorical	204 (1.7%)	73 (1.3%)	Chi-square	3.673785919475052	0.15931164562660333	277	1.56
The pH of semen		continuous	7.50 [7.50, 7.50]	7.50 [7.50, 7.50]	Mann-Whitney U	31971310	0.04564147494894885	411	2.32
Sperm concentration		continuous	35.80 [12.80, 62.50]	36.60 [14.20, 63.90]	Mann-Whitney U	3.24387e+07	0.037463182221595594	175	0.99
Patrilineal sperm total motility		continuous	48.45 [26.20, 66.50]	48.70 [28.12, 66.40]	Mann-Whitney U	29973111	0.08220912613413904	879	4.95
Normal morphology rate		continuous	3.40 [1.93, 5.17]	3.48 [1.90, 5.33]	Mann-Whitney U	20991760	0.19485238583323694	3708	20.9
Round cell concentration		continuous	0.30 [0.20, 0.70]	0.30 [0.20, 0.70]	Mann-Whitney U	29527912	0.8746001585565002	1140	6.43
Sperm agglutination	0	categorical	11778 (96.4%)	5358 (97.0%)	Chi-square	6.212478199006798	0.04476901091742776	574	3.24
Sperm agglutination	1	categorical	20 (0.2%)	11 (0.2%)	Chi-square	6.212478199006798	0.04476901091742776	574	3.24
Sperm agglutination	Missing	categorical	422 (3.5%)	152 (2.8%)	Chi-square	6.212478199006798	0.04476901091742776	574	3.24
Progressively motile sperm		continuous	38.10 [21.10, 52.40]	38.20 [22.00, 52.20]	Mann-Whitney U	2.80104e+07	0.32077980562175135	1506	8.49
Non-progressively motile sperm		continuous	10.45 [6.10, 15.60]	10.70 [6.40, 15.90]	Mann-Whitney U	1.92921e+07	0.027577878243831778	4136	23.31
Immotile sperm		continuous	38.50 [16.60, 59.70]	38.60 [16.80, 58.88]	Mann-Whitney U	27553918	0.8032842580665375	1744	9.83
Total sperm count		continuous	137.13 [61.91, 235.05]	141.76 [65.10, 242.20]	Mann-Whitney U	2.63699e+07	0.02749212430928537	1887	10.64
Total motile sperm count		continuous	67.10 [19.70, 137.16]	66.47 [19.98, 144.06]	Mann-Whitney U	8781778	0.4345231936359848	8276	46.65
Total progressive motile sperm count		continuous	50.91 [14.63, 104.90]	51.20 [15.04, 106.59]	Mann-Whitney U	8964178	0.5641809529881228	8444	47.6
Follicle-stimulation hormone		continuous	4.50 [3.25, 6.65]	4.61 [3.27, 6.70]	Mann-Whitney U	31633739	0.1634483632544106	468	2.64
Luteinizing hormone		continuous	4.47 [3.33, 6.19]	4.59 [3.36, 6.16]	Mann-Whitney U	3.1025e+07	0.1344114746125856	624	3.52
testosterone		continuous	419.20 [315.80, 540.70]	427.70 [320.30, 553.70]	Mann-Whitney U	30218291	0.0025343544691825777	732	4.13
Prolactin		continuous	11.63 [8.75, 15.73]	11.60 [8.60, 15.68]	Mann-Whitney U	13047322	0.6094494369954631	6621	37.32
Maternal systolic blood pressure		continuous	118.00 [109.00, 128.00]	120.00 [112.00, 130.00]	Mann-Whitney U	30973155	2.2962740714484297e-18	0	0
Maternal diastolic blood pressure		continuous	71.00 [64.00, 77.00]	72.00 [65.00, 79.00]	Mann-Whitney U	31567135	6.767655411423068e-12	0	0
Maternal pulse		continuous	86.00 [78.00, 93.00]	85.00 [78.00, 93.00]	Mann-Whitney U	3.41965e+07	0.11639604168027262	8	0.05
Smoke.1	0	categorical	12210 (99.9%)	5519 (100.0%)	Chi-square	1.6886019398126642	0.4298577367056572	3	0.02
Smoke.1	1	categorical	8 (0.1%)	1 (0.0%)	Chi-square	1.6886019398126642	0.4298577367056572	3	0.02
Smoke.1	Missing	categorical	2 (0.0%)	1 (0.0%)	Chi-square	1.6886019398126642	0.4298577367056572	3	0.02
The history of genetic diseases	0	categorical	12170 (99.6%)	5496 (99.5%)	Chi-square	0.17213145968026278	0.9175339198801765	3	0.02
The history of genetic diseases	1	categorical	48 (0.4%)	24 (0.4%)	Chi-square	0.17213145968026278	0.9175339198801765	3	0.02
The history of genetic diseases	Missing	categorical	2 (0.0%)	1 (0.0%)	Chi-square	0.17213145968026278	0.9175339198801765	3	0.02
The history of hypertension	0	categorical	10086 (82.5%)	4583 (83.0%)	Chi-square	1.462336231997031	0.48134639314226924	409	2.31
The history of hypertension	1	categorical	1858 (15.2%)	805 (14.6%)	Chi-square	1.462336231997031	0.48134639314226924	409	2.31
The history of hypertension	Missing	categorical	276 (2.3%)	133 (2.4%)	Chi-square	1.462336231997031	0.48134639314226924	409	2.31
The history of hyperlipidemia	0	categorical	11844 (96.9%)	5349 (96.9%)	Chi-square	0.18269067110417275	0.9127024678594553	434	2.45
The history of hyperlipidemia	1	categorical	80 (0.7%)	34 (0.6%)	Chi-square	0.18269067110417275	0.9127024678594553	434	2.45
The history of hyperlipidemia	Missing	categorical	296 (2.4%)	138 (2.5%)	Chi-square	0.18269067110417275	0.9127024678594553	434	2.45
The history of diabetes	0	categorical	11245 (92.0%)	4915 (89.0%)	Chi-square	51.957655385553046	5.2184134721116244e-12	427	2.41
The history of diabetes	1	categorical	686 (5.6%)	468 (8.5%)	Chi-square	51.957655385553046	5.2184134721116244e-12	427	2.41
The history of diabetes	Missing	categorical	289 (2.4%)	138 (2.5%)	Chi-square	51.957655385553046	5.2184134721116244e-12	427	2.41
Basic hemoglobin		continuous	132.00 [126.00, 138.00]	133.00 [126.00, 138.00]	Mann-Whitney U	3.24911e+07	0.00015345815968801285	10	0.06
Basic red blood cells		continuous	4.48 [4.26, 4.69]	4.49 [4.29, 4.71]	Mann-Whitney U	32362427	5.0780451695402895e-05	22	0.12
Basic white blood cells		continuous	6.06 [5.10, 7.20]	6.20 [5.24, 7.33]	Mann-Whitney U	3.18723e+07	1.4307614286308736e-08	19	0.11
Basic platelet		continuous	256.00 [221.00, 296.00]	263.00 [227.00, 303.00]	Mann-Whitney U	31460095	1.7967950398890803e-12	7	0.04
Basic prothrombin time		continuous	11.20 [10.70, 11.70]	11.20 [10.70, 11.60]	Mann-Whitney U	34812814	0.000623813870677644	0	0
Basic activated partial thromboplastin time		continuous	27.70 [25.50, 30.20]	27.20 [25.00, 29.90]	Mann-Whitney U	36278340	7.15720376127397e-16	1	0.01
Basic thrombin time		continuous	18.20 [17.10, 19.40]	18.20 [17.10, 19.30]	Mann-Whitney U	3.40533e+07	0.29755152982749533	2	0.01
Basic fibrinogen		continuous	2.50 [2.21, 2.85]	2.56 [2.27, 2.90]	Mann-Whitney U	31802668	1.2667413697170408e-09	1	0.01
Basic alanine aminotransferase		continuous	14.00 [11.00, 19.00]	15.00 [11.00, 21.00]	Mann-Whitney U	31140710	1.1511813653752e-15	6	0.03
Basic gamma glutamyl transferase		continuous	15.00 [13.00, 19.00]	16.00 [13.00, 21.00]	Mann-Whitney U	29965937	2.8450015781980617e-30	16	0.09
Basic blood urea nitrogen		continuous	4.08 [3.40, 4.80]	4.10 [3.50, 4.90]	Mann-Whitney U	3.23938e+07	6.008851932849761e-05	2	0.01
Basic creatinine		continuous	55.00 [50.00, 60.20]	54.80 [49.90, 60.10]	Mann-Whitney U	34385532	0.020543811309777053	8	0.05
Aspartate aminotransferase		continuous	18.00 [16.00, 21.00]	18.90 [16.00, 22.00]	Mann-Whitney U	28071906	0.09492632231737087	1372	7.73
Glucose		continuous	5.22 [4.94, 5.51]	5.30 [5.00, 5.60]	Mann-Whitney U	2.55123e+07	4.9194201093153936e-27	1382	7.79
Triglycerides		continuous	0.90 [0.68, 1.29]	1.03 [0.75, 1.50]	Mann-Whitney U	24420883	6.751419254117443e-44	1449	8.17
Progesterone		continuous	0.56 [0.41, 0.74]	0.54 [0.40, 0.72]	Mann-Whitney U	2.83024e+07	1.3945290958751939e-05	1778	10.02
Anti-Müllerian hormone		continuous	4.53 [2.46, 7.80]	4.20 [2.26, 7.16]	Mann-Whitney U	3.38656e+07	3.0344174148659364e-08	426	2.4
HCG level after pregnancy		continuous	788.85 [508.27, 1184.00]	744.47 [495.30, 1115.75]	Mann-Whitney U	35023515	1.2061225742546347e-06	62	0.35
Hysteroscopy	0	categorical	8240 (67.4%)	3818 (69.2%)	Chi-square	13.510281609679549	0.001164875802620911	1644	9.27
Hysteroscopy	1	categorical	2783 (22.8%)	1256 (22.7%)	Chi-square	13.510281609679549	0.001164875802620911	1644	9.27
Hysteroscopy	Missing	categorical	1197 (9.8%)	447 (8.1%)	Chi-square	13.510281609679549	0.001164875802620911	1644	9.27
Cleanliness	0	categorical	7199 (58.9%)	3159 (57.2%)	Chi-square	9.702037813759464	0.007820405223702108	3903	22
Cleanliness	1	categorical	2412 (19.7%)	1068 (19.3%)	Chi-square	9.702037813759464	0.007820405223702108	3903	22
Cleanliness	Missing	categorical	2609 (21.4%)	1294 (23.4%)	Chi-square	9.702037813759464	0.007820405223702108	3903	22
The shape of ovum and cumulus complex	0	categorical	11405 (93.3%)	5152 (93.3%)	Chi-square	4.778665352901307	0.09169085093021291	26	0.15
The shape of ovum and cumulus complex	1	categorical	792 (6.5%)	366 (6.6%)	Chi-square	4.778665352901307	0.09169085093021291	26	0.15
The shape of ovum and cumulus complex	Missing	categorical	23 (0.2%)	3 (0.1%)	Chi-square	4.778665352901307	0.09169085093021291	26	0.15
Labor complications	0	categorical	10231 (83.7%)	4573 (82.8%)	Chi-square	2.2055592275462015	0.3319471153815956	19	0.11
Labor complications	1	categorical	1976 (16.2%)	942 (17.1%)	Chi-square	2.2055592275462015	0.3319471153815956	19	0.11
Labor complications	Missing	categorical	13 (0.1%)	6 (0.1%)	Chi-square	2.2055592275462015	0.3319471153815956	19	0.11
